# Supplementary material for: Hydration sites of unpaired RNA bases: a statistical analysis of the PDB structures
Source: BMC Struct Biol. 2011 Oct 19;11:41. doi: 10.1186/1472-6807-11-41 (PMC3206426; doi:10.1186/1472-6807-11-41)
Supplement: Additional file 1 — Hydration sites around the guanine unpaired base. PDB file that contains the most populated nucleotide conformations and the clusters of water molecules around guanine unpaired RNA base corresponding to the hydration sites. [file 1472-6807-11-41-S1.PDB]

REMARK PDB file contains the clusters of water molecules around unpaired
REMARK RNA guanine base and the most populated nucleotide conformations. 
REMARK The centers of mass of the water clusters are indicated 
REMARK by 'OC' atom type. Different water clusters 
REMARK and nucleotide conformations are considered as different chains.  
REMARK  
REMARK B-factors were normalized to zero mean and unit variance  
REMARK with the equation: B_n = fabs(B-B_a/B_s), 
REMARK where B is B-factor of the RNA or water atom, 
REMARK B_a is the average B-factor and B_s is the standard deviation 
REMARK computed over all the atoms. 
REMARK
REMARK There are 7 clusters of water molecules 
REMARK Cluster W1 has 26 water molecules (chain A) 
REMARK Cluster W2 has 17 water molecules (chain B) 
REMARK Cluster W3 has 17 water molecules (chain C) 
REMARK Cluster W4 has 23 water molecules (chain D) 
REMARK Cluster W5 has 5 water molecules (chain E) 
REMARK Cluster W6 has 20 water molecules (chain F) 
REMARK Cluster W7 has 44 water molecules (chain G) 
REMARK 4 nucleotide conformations are reported
REMARK Conformation C3'-endo_anti_-g_t_g_g_t_-g (chain H)
REMARK Conformation C2'-endo_anti_-g_t_g_t_-g_g (chain I)
REMARK Conformation C2'-endo_anti_-g_t_g_t_-g_t (chain J)
REMARK Conformation C3'-endo_anti_-g_t_g_g_-g_-g (chain K)
REMARK CLUSTER W1
HETATM    1    O HOH A   1       3.140  -5.314  -0.589  1.00  0.54
HETATM    2    O HOH A   2       3.053  -5.256  -0.872  1.00  0.18
HETATM    3    O HOH A   3       3.606  -4.752  -0.233  1.00  0.63
HETATM    4    O HOH A   4       3.289  -4.193  -1.228  1.00  0.61
HETATM    5    O HOH A   5       3.355  -5.104  -0.425  1.00  0.98
HETATM    6    O HOH A   6       3.122  -4.157  -0.782  1.00  2.91
HETATM    7    O HOH A   7       3.318  -4.847  -0.955  1.00  0.52
HETATM    8    O HOH A   8       3.388  -5.269  -0.167  1.00  0.11
HETATM    9    O HOH A   9       3.323  -5.048  -0.439  1.00  1.41
HETATM   10    O HOH A  10       3.528  -4.159  -0.558  1.00  2.28
HETATM   11    O HOH A  11       3.505  -4.588  -0.525  1.00  0.89
HETATM   12    O HOH A  12       3.524  -3.989  -0.972  1.00  1.60
HETATM   13    O HOH A  13       3.211  -4.630  -0.177  1.00  1.69
HETATM   14    O HOH A  14       3.371  -4.105  -0.682  1.00  2.82
HETATM   15    O HOH A  15       3.434  -4.140  -1.063  1.00  2.69
HETATM   16    O HOH A  16       3.447  -4.439  -0.776  1.00  1.23
HETATM   17    O HOH A  17       3.581  -4.599  -0.066  1.00  0.65
HETATM   18    O HOH A  18       3.431  -4.123  -0.226  1.00  1.59
HETATM   19    O HOH A  19       3.183  -3.891  -0.384  1.00  2.52
HETATM   20    O HOH A  20       3.589  -4.100  -0.296  1.00  2.66
HETATM   21    O HOH A  21       3.807  -4.904  -0.036  1.00  0.28
HETATM   22    O HOH A  22       3.346  -5.575   0.165  1.00  0.39
HETATM   23    O HOH A  23       3.626  -4.007  -0.264  1.00  0.28
HETATM   24    O HOH A  24       3.638  -3.842  -0.872  1.00  0.89
HETATM   25    O HOH A  25       3.501  -3.458  -0.796  1.00  0.68
HETATM   26    O HOH A  26       3.922  -3.651  -0.745  1.00  3.06
HETATM   99   OC HOH A  99       3.432  -4.467  -0.537  1.00
REMARK CLUSTER W2
HETATM    1    O HOH B   1       4.039  -2.542   0.860  1.00  2.57
HETATM    2    O HOH B   2       3.969  -1.952  -0.311  1.00  0.52
HETATM    3    O HOH B   3       4.045  -2.715   0.130  1.00  1.42
HETATM    4    O HOH B   4       4.027  -1.578   0.490  1.00  0.35
HETATM    5    O HOH B   5       3.952  -1.907   1.345  1.00  2.50
HETATM    6    O HOH B   6       3.562  -2.608   0.696  1.00  1.43
HETATM    7    O HOH B   7       3.948  -1.142   0.978  1.00  0.74
HETATM    8    O HOH B   8       4.118  -1.894  -0.427  1.00  1.19
HETATM    9    O HOH B   9       3.920  -2.279  -0.094  1.00  1.03
HETATM   10    O HOH B  10       3.536  -2.639   0.786  1.00  1.49
HETATM   11    O HOH B  11       3.741  -1.930   0.442  1.00  1.62
HETATM   12    O HOH B  12       4.246  -1.270   0.018  1.00  0.79
HETATM   13    O HOH B  13       4.121  -1.671   0.019  1.00  1.53
HETATM   14    O HOH B  14       3.883  -2.028   0.057  1.00  1.16
HETATM   15    O HOH B  15       3.801  -2.628  -0.012  1.00  2.04
HETATM   16    O HOH B  16       4.398  -1.813   1.191  1.00  2.75
HETATM   17    O HOH B  17       4.144  -2.262  -0.494  1.00  0.42
HETATM   99   OC HOH B  99       3.968  -2.050   0.334  1.00
REMARK CLUSTER W3
HETATM    1    O HOH C   1      -4.911  -3.264   0.564  1.00  0.43
HETATM    2    O HOH C   2      -5.409  -3.353   0.378  1.00  0.10
HETATM    3    O HOH C   3      -4.889  -3.492   0.623  1.00  0.13
HETATM    4    O HOH C   4      -5.378  -2.882  -0.011  1.00  2.04
HETATM    5    O HOH C   5      -5.127  -2.953  -0.145  1.00  1.08
HETATM    6    O HOH C   6      -5.287  -2.905  -0.664  1.00  0.74
HETATM    7    O HOH C   7      -5.368  -3.123  -0.064  1.00  2.23
HETATM    8    O HOH C   8      -4.980  -3.244  -0.814  1.00  0.43
HETATM    9    O HOH C   9      -5.688  -3.280  -0.966  1.00  2.11
HETATM   10    O HOH C  10      -6.077  -3.158  -0.235  1.00  0.16
HETATM   11    O HOH C  11      -5.456  -3.405  -0.698  1.00  2.98
HETATM   12    O HOH C  12      -5.341  -3.604  -0.528  1.00  2.84
HETATM   13    O HOH C  13      -5.071  -3.527  -0.692  1.00  2.70
HETATM   14    O HOH C  14      -5.419  -3.693  -0.255  1.00  3.22
HETATM   15    O HOH C  15      -5.725  -3.430  -0.180  1.00  3.00
HETATM   16    O HOH C  16      -4.982  -2.622   0.008  1.00  0.60
HETATM   17    O HOH C  17      -5.477  -4.059  -0.604  1.00  2.17
HETATM   99   OC HOH C  99      -5.329  -3.294  -0.252  1.00 
REMARK CLUSTER W4
HETATM    1    O HOH D   1      -4.118  -3.076   2.273  1.00  2.67
HETATM    2    O HOH D   2      -4.355  -3.062   2.404  1.00  1.95
HETATM    3    O HOH D   3      -4.689  -2.764   1.604  1.00  2.28
HETATM    4    O HOH D   4      -4.515  -2.757   1.937  1.00  0.24
HETATM    5    O HOH D   5      -4.449  -2.744   2.279  1.00  1.15
HETATM    6    O HOH D   6      -4.240  -3.122   2.075  1.00  0.78
HETATM    7    O HOH D   7      -4.276  -3.275   2.053  1.00  1.13
HETATM    8    O HOH D   8      -4.140  -3.157   2.094  1.00  1.26
HETATM    9    O HOH D   9      -4.296  -3.124   2.287  1.00  1.23
HETATM   10    O HOH D  10      -4.469  -2.764   2.251  1.00  1.29
HETATM   11    O HOH D  11      -4.418  -2.802   2.198  1.00  1.52
HETATM   12    O HOH D  12      -4.346  -3.008   2.275  1.00  1.14
HETATM   13    O HOH D  13      -4.613  -2.958   1.885  1.00  2.67
HETATM   14    O HOH D  14      -4.348  -3.149   2.135  1.00  2.63
HETATM   15    O HOH D  15      -4.393  -3.103   2.142  1.00  2.38
HETATM   16    O HOH D  16      -4.203  -3.186   2.297  1.00  2.39
HETATM   17    O HOH D  17      -4.399  -3.294   2.215  1.00  1.12
HETATM   18    O HOH D  18      -4.509  -3.198   2.189  1.00  2.43
HETATM   19    O HOH D  19      -4.815  -3.275   1.758  1.00  0.25
HETATM   20    O HOH D  20      -4.610  -2.886   2.309  1.00  2.28
HETATM   21    O HOH D  21      -4.784  -2.730   2.304  1.00  1.40
HETATM   22    O HOH D  22      -4.616  -3.207   2.293  1.00  3.04
HETATM   23    O HOH D  23      -4.527  -3.189   2.277  1.00  2.63
HETATM   99   OC HOH D  99      -4.440  -3.036   2.154  1.00
REMARK CLUSTER W5
HETATM    1    O HOH E   1      -5.862  -1.085  -0.424  1.00  0.93
HETATM    2    O HOH E   2      -5.862  -1.050  -0.503  1.00  0.71
HETATM    3    O HOH E   3      -5.823  -0.994  -0.293  1.00  0.85
HETATM    4    O HOH E   4      -5.909  -0.816  -0.408  1.00  0.26
HETATM    5    O HOH E   5      -5.846  -0.878  -0.194  1.00  0.84
HETATM   99   OC HOH E  99      -5.860  -0.965  -0.364  1.00
REMARK CLUSTER W6
HETATM    1    O HOH F   1      -4.912   0.673   3.388  1.00  0.22
HETATM    2    O HOH F   2      -5.064   0.978   3.090  1.00  0.12
HETATM    3    O HOH F   3      -5.033   0.883   3.149  1.00  0.15
HETATM    4    O HOH F   4      -5.130   0.481   3.188  1.00  0.01
HETATM    5    O HOH F   5      -5.031   0.974   3.212  1.00  0.05
HETATM    6    O HOH F   6      -5.210   0.783   3.169  1.00  0.01
HETATM    7    O HOH F   7      -4.990   0.965   3.054  1.00  0.24
HETATM    8    O HOH F   8      -5.007   0.560   3.251  1.00  0.08
HETATM    9    O HOH F   9      -5.045   0.734   3.092  1.00  0.00
HETATM   10    O HOH F  10      -4.873   0.689   3.228  1.00  0.66
HETATM   11    O HOH F  11      -5.170   0.639   3.177  1.00  2.66
HETATM   12    O HOH F  12      -5.234   0.739   3.011  1.00  3.06
HETATM   13    O HOH F  13      -4.724   1.119   3.159  1.00  2.70
HETATM   14    O HOH F  14      -4.718   1.057   3.330  1.00  2.18
HETATM   15    O HOH F  15      -4.987   0.729   3.242  1.00  2.52
HETATM   16    O HOH F  16      -4.814   0.928   3.339  1.00  2.46
HETATM   17    O HOH F  17      -5.093   0.874   3.122  1.00  1.84
HETATM   18    O HOH F  18      -4.951   0.732   3.215  1.00  2.37
HETATM   19    O HOH F  19      -5.309   0.891   3.224  1.00  2.67
HETATM   20    O HOH F  20      -5.583   0.790   3.359  1.00  3.18
HETATM   99   OC HOH F  99      -5.044   0.811   3.200  1.00
REMARK CLUSTER W7
HETATM    1    O HOH G   1       4.956   1.870  -0.140  1.00  1.82
HETATM    2    O HOH G   2       5.008   1.828   0.445  1.00  1.59
HETATM    3    O HOH G   3       4.947   1.910   0.121  1.00  2.01
HETATM    4    O HOH G   4       4.959   1.864   0.691  1.00  2.49
HETATM    5    O HOH G   5       4.899   1.955   0.380  1.00  2.08
HETATM    6    O HOH G   6       4.742   1.823  -0.345  1.00  0.72
HETATM    7    O HOH G   7       4.993   1.823   0.568  1.00  1.98
HETATM    8    O HOH G   8       4.893   1.491   0.493  1.00  2.37
HETATM    9    O HOH G   9       4.862   1.770   0.037  1.00  1.75
HETATM   10    O HOH G  10       4.807   1.598   0.375  1.00  1.69
HETATM   11    O HOH G  11       4.702   2.090   0.212  1.00  1.61
HETATM   12    O HOH G  12       4.853   1.718   0.044  1.00  2.45
HETATM   13    O HOH G  13       5.048   1.585   0.283  1.00  1.86
HETATM   14    O HOH G  14       4.965   2.080   0.423  1.00  1.93
HETATM   15    O HOH G  15       4.929   1.952   0.476  1.00  2.10
HETATM   16    O HOH G  16       4.753   1.916   0.268  1.00  2.08
HETATM   17    O HOH G  17       4.856   2.098   0.549  1.00  1.89
HETATM   18    O HOH G  18       5.164   1.959   0.116  1.00  2.01
HETATM   19    O HOH G  19       4.731   1.882  -0.406  1.00  2.66
HETATM   20    O HOH G  20       5.118   1.766  -0.520  1.00  2.68
HETATM   21    O HOH G  21       4.782   1.957  -0.352  1.00  2.52
HETATM   22    O HOH G  22       4.753   1.924  -0.379  1.00  1.84
HETATM   23    O HOH G  23       4.690   2.001  -0.469  1.00  0.78
HETATM   24    O HOH G  24       5.022   1.877  -0.538  1.00  3.06
HETATM   25    O HOH G  25       4.786   2.002  -0.347  1.00  2.70
HETATM   26    O HOH G  26       4.694   1.908  -0.522  1.00  2.18
HETATM   27    O HOH G  27       4.657   1.967  -0.861  1.00  3.18
HETATM   28    O HOH G  28       4.860   2.043  -0.574  1.00  2.37
HETATM   29    O HOH G  29       4.553   2.149   0.809  1.00  2.12
HETATM   30    O HOH G  30       4.928   2.185   0.320  1.00  1.69
HETATM   31    O HOH G  31       4.724   2.185   0.081  1.00  2.25
HETATM   32    O HOH G  32       4.768   2.158  -0.293  1.00  0.22
HETATM   33    O HOH G  33       4.729   2.175  -0.297  1.00  0.00
HETATM   34    O HOH G  34       4.644   2.163  -0.290  1.00  2.46
HETATM   35    O HOH G  35       4.755   2.241  -0.334  1.00  0.01
HETATM   36    O HOH G  36       4.602   2.284  -0.399  1.00  0.66
HETATM   37    O HOH G  37       4.715   2.269  -0.403  1.00  0.12
HETATM   38    O HOH G  38       4.684   2.324  -0.237  1.00  0.15
HETATM   39    O HOH G  39       4.641   2.357  -0.294  1.00  0.01
HETATM   40    O HOH G  40       4.739   2.338  -0.355  1.00  0.08
HETATM   41    O HOH G  41       4.705   2.236  -0.459  1.00  0.07
HETATM   42    O HOH G  42       4.820   2.109  -0.726  1.00  0.24
HETATM   43    O HOH G  43       4.743   2.391  -0.501  1.00  0.05
HETATM   44    O HOH G  44       4.734   2.135  -0.956  1.00  2.67
HETATM   99   OC HOH G  99       4.816   2.008  -0.098  1.00
REMARK nucleiotide conformation: C3'-endo_anti_-g_t_g_g_t_-g
ATOM      1    P   G H   1       0.980  -9.323  -0.655 
ATOM      2  PO1   G H   1       0.664 -10.566  -1.409 
ATOM      3  PO2   G H   1       2.224  -8.581  -0.969 
ATOM      4  O5'   G H   1      -0.223  -8.304  -0.826 
ATOM      5  C5'   G H   1      -1.546  -8.745  -0.619 
ATOM      6  C4'   G H   1      -2.504  -7.589  -0.697 
ATOM      7  O4'   G H   1      -2.216  -6.661   0.385 
ATOM      8  C3'   G H   1      -2.385  -6.717  -1.940 
ATOM      9  O3'   G H   1      -3.029  -7.279  -3.067 
ATOM     10  C2'   G H   1      -3.043  -5.433  -1.468 
ATOM     11  O2'   G H   1      -4.453  -5.575  -1.416 
ATOM     12  C1'   G H   1      -2.506  -5.341  -0.044 
ATOM     13   N9   G H   1      -1.293  -4.537  -0.005 
ATOM     14   C8   G H   1       0.013  -4.961  -0.002 
ATOM     15   N7   G H   1       0.868  -3.972   0.001 
ATOM     16   C5   G H   1       0.074  -2.835   0.007 
ATOM     17   C6   G H   1       0.428  -1.455   0.004 
ATOM     18   O6   G H   1       1.553  -0.953  -0.007 
ATOM     19   N1   G H   1      -0.699  -0.639   0.006 
ATOM     20   C2   G H   1      -1.997  -1.087   0.001 
ATOM     21   N2   G H   1      -2.960  -0.148  -0.007 
ATOM     22   N3   G H   1      -2.334  -2.364   0.003 
ATOM     23   C4   G H   1      -1.260  -3.171   0.007 
REMARK nucleiotide conformation: C2'-endo_anti_-g_t_g_t_-g_g
ATOM      1    P   G I   1      -0.936  -9.575   2.403 
ATOM      2  PO1   G I   1       0.131  -9.985   1.451 
ATOM      3  PO2   G I   1      -0.636  -9.052   3.763 
ATOM      4  O5'   G I   1      -1.710  -8.381   1.689 
ATOM      5  C5'   G I   1      -3.017  -8.018   2.120 
ATOM      6  C4'   G I   1      -3.595  -7.011   1.148 
ATOM      7  O4'   G I   1      -2.782  -5.828   1.292 
ATOM      8  C3'   G I   1      -3.542  -7.407  -0.329 
ATOM      9  O3'   G I   1      -4.751  -7.070  -1.008 
ATOM     10  C2'   G I   1      -2.410  -6.554  -0.893 
ATOM     11  O2'   G I   1      -2.651  -6.135  -2.219 
ATOM     12  C1'   G I   1      -2.504  -5.343  -0.001 
ATOM     13   N9   G I   1      -1.291  -4.538   0.002 
ATOM     14   C8   G I   1       0.017  -4.970   0.002 
ATOM     15   N7   G I   1       0.875  -3.982   0.000 
ATOM     16   C5   G I   1       0.086  -2.826   0.009 
ATOM     17   C6   G I   1       0.441  -1.455  -0.000 
ATOM     18   O6   G I   1       1.578  -0.959   0.007 
ATOM     19   N1   G I   1      -0.690  -0.624  -0.000 
ATOM     20   C2   G I   1      -2.002  -1.073   0.004 
ATOM     21   N2   G I   1      -2.985  -0.163   0.004 
ATOM     22   N3   G I   1      -2.345  -2.355  -0.001 
ATOM     23   C4   G I   1      -1.257  -3.162   0.015 
REMARK nucleiotide conformation: C2'-endo_anti_-g_t_g_t_-g_t
ATOM      1    P   G J   1       0.310  -8.515   2.030 
ATOM      2  PO1   G J   1       0.098  -9.924   2.363 
ATOM      3  PO2   G J   1       1.489  -7.941   1.377 
ATOM      4  O5'   G J   1      -1.011  -8.036   1.235 
ATOM      5  C5'   G J   1      -2.320  -8.222   1.809 
ATOM      6  C4'   G J   1      -3.247  -7.345   1.004 
ATOM      7  O4'   G J   1      -2.776  -6.010   1.157 
ATOM      8  C3'   G J   1      -3.182  -7.645  -0.492 
ATOM      9  O3'   G J   1      -4.483  -7.647  -1.039 
ATOM     10  C2'   G J   1      -2.285  -6.557  -1.070 
ATOM     11  O2'   G J   1      -2.609  -6.152  -2.392 
ATOM     12  C1'   G J   1      -2.485  -5.405  -0.066 
ATOM     13   N9   G J   1      -1.297  -4.563  -0.008 
ATOM     14   C8   G J   1       0.019  -4.975   0.018 
ATOM     15   N7   G J   1       0.867  -3.992   0.003 
ATOM     16   C5   G J   1       0.078  -2.844  -0.000 
ATOM     17   C6   G J   1       0.424  -1.468  -0.001 
ATOM     18   O6   G J   1       1.513  -0.914  -0.014 
ATOM     19   N1   G J   1      -0.696  -0.612   0.014 
ATOM     20   C2   G J   1      -1.987  -1.084  -0.003 
ATOM     21   N2   G J   1      -2.942  -0.110   0.013 
ATOM     22   N3   G J   1      -2.332  -2.375  -0.019 
ATOM     23   C4   G J   1      -1.248  -3.196  -0.005 
REMARK nucleiotide conformation: C3'-endo_anti_-g_t_g_g_-g_-g
ATOM      1    P   G K   1      -1.294  -7.846   4.334 
ATOM      2  PO1   G K   1      -1.817  -9.155   4.779 
ATOM      3  PO2   G K   1       0.157  -7.553   4.423 
ATOM      4  O5'   G K   1      -1.636  -7.686   2.775 
ATOM      5  C5'   G K   1      -2.880  -8.144   2.224 
ATOM      6  C4'   G K   1      -3.195  -7.392   0.942 
ATOM      7  O4'   G K   1      -3.012  -5.967   1.153 
ATOM      8  C3'   G K   1      -2.261  -7.703  -0.225 
ATOM      9  O3'   G K   1      -2.602  -8.915  -0.886 
ATOM     10  C2'   G K   1      -2.422  -6.482  -1.124 
ATOM     11  O2'   G K   1      -3.557  -6.570  -1.976 
ATOM     12  C1'   G K   1      -2.553  -5.374  -0.065 
ATOM     13   N9   G K   1      -1.314  -4.572   0.006 
ATOM     14   C8   G K   1       0.004  -4.987  -0.007 
ATOM     15   N7   G K   1       0.864  -4.002  -0.003 
ATOM     16   C5   G K   1       0.081  -2.845  -0.003 
ATOM     17   C6   G K   1       0.424  -1.445   0.001 
ATOM     18   O6   G K   1       1.540  -0.897  -0.002 
ATOM     19   N1   G K   1      -0.702  -0.614  -0.008 
ATOM     20   C2   G K   1      -1.990  -1.069  -0.008 
ATOM     21   N2   G K   1      -2.955  -0.151   0.001 
ATOM     22   N3   G K   1      -2.322  -2.354  -0.001 
ATOM     23   C4   G K   1      -1.253  -3.188  -0.015 
END
