# Supplementary material for: Hydration sites of unpaired RNA bases: a statistical analysis of the PDB structures
Source: BMC Struct Biol. 2011 Oct 19;11:41. doi: 10.1186/1472-6807-11-41 (PMC3206426; doi:10.1186/1472-6807-11-41)
Supplement: Additional file 2 — Hydration sites around the adenine unpaired base. PDB file that contains the most populated nucleotide conformations and the clusters of water molecules around adenine unpaired RNA base corresponding to the hydration sites. [file 1472-6807-11-41-S2.PDB]

REMARK PDB file contains the clusters of water molecules around unpaired
REMARK RNA adenine base and the most populated nucleotide conformations. 
REMARK The centers of mass of the water clusters are indicated 
REMARK by 'OC' atom type. Different water clusters 
REMARK and nucleotide conformations are considered as different chains. 
REMARK  
REMARK B-factors were normalized to zero mean and unit variance  
REMARK with the equation: B_n = fabs(B-B_a/B_s), 
REMARK where B is B-factor of the RNA or water atom, 
REMARK B_a is the average B-factor and B_s is the standard deviation 
REMARK computed over all the atoms.
REMARK
REMARK There are 5 clusters of water molecules 
REMARK Cluster W1 has 42 water molecules (chain A) 
REMARK Cluster W2 has 43 water molecules (chain B) 
REMARK Cluster W3 has 66 water molecules (chain C) 
REMARK Cluster W4 has 25 water molecules (chain D) 
REMARK Cluster W5 has 25 water molecules (chain E) 
REMARK 5 nucleotide conformations are reported
REMARK Conformation C3'-endo_anti_-g_t_g_g_t_-g (chain F)
REMARK Conformation C3'-endo_anti_t_t_t_g_t_-g (chain G)
REMARK Conformation C3'-endo_anti_t_t_g_g_t_-g (chain H)
REMARK Conformation C2'-exo_anti_-g_t_g_g_t_-g (chain I)
REMARK Conformation C3'-endo_anti_-g_t_t_g_t_-g (chain J)
REMARK CLUSTER W1
HETATM    1    O HOH A   1       3.281  -4.952  -0.861  1.00  0.11
HETATM    2    O HOH A   2       3.105  -5.275   0.646  1.00  0.02
HETATM    3    O HOH A   3       3.360  -5.011   0.529  1.00  0.73
HETATM    4    O HOH A   4       3.467  -4.355  -0.673  1.00  0.81
HETATM    5    O HOH A   5       3.179  -5.413   0.477  1.00  0.23
HETATM    6    O HOH A   6       3.643  -4.481  -0.405  1.00  1.39
HETATM    7    O HOH A   7       3.332  -5.271   0.373  1.00  1.25
HETATM    8    O HOH A   8       3.382  -4.878  -0.503  1.00  0.10
HETATM    9    O HOH A   9       3.369  -4.697  -0.427  1.00  0.17
HETATM   10    O HOH A  10       3.226  -4.993  -0.557  1.00  0.20
HETATM   11    O HOH A  11       3.370  -4.761  -0.428  1.00  0.52
HETATM   12    O HOH A  12       3.866  -4.818   0.309  1.00  0.29
HETATM   13    O HOH A  13       3.407  -4.650  -0.608  1.00  0.25
HETATM   14    O HOH A  14       3.511  -4.314  -0.063  1.00  2.60
HETATM   15    O HOH A  15       3.140  -5.280  -0.685  1.00  0.81
HETATM   16    O HOH A  16       3.310  -5.305   0.644  1.00  0.13
HETATM   17    O HOH A  17       3.415  -4.347  -0.643  1.00  2.62
HETATM   18    O HOH A  18       3.290  -4.766   0.489  1.00  0.42
HETATM   19    O HOH A  19       3.196  -5.176  -0.435  1.00  1.60
HETATM   20    O HOH A  20       3.286  -5.459  -0.331  1.00  1.60
HETATM   21    O HOH A  21       3.454  -5.411  -0.307  1.00  1.08
HETATM   22    O HOH A  22       3.399  -5.412   0.425  1.00  0.67
HETATM   23    O HOH A  23       3.393  -5.165  -0.209  1.00  0.75
HETATM   24    O HOH A  24       3.117  -5.207  -0.693  1.00  1.94
HETATM   25    O HOH A  25       3.631  -4.138  -0.092  1.00  3.01
HETATM   26    O HOH A  26       3.233  -5.095   0.814  1.00  0.83
HETATM   27    O HOH A  27       3.300  -4.451   0.847  1.00  0.81
HETATM   28    O HOH A  28       3.062  -5.242   1.109  1.00  0.31
HETATM   29    O HOH A  29       3.433  -4.273   0.714  1.00  1.05
HETATM   30    O HOH A  30       3.497  -4.648   1.098  1.00  0.46
HETATM   31    O HOH A  31       3.099  -5.181   1.099  1.00  0.02
HETATM   32    O HOH A  32       3.466  -4.455   1.029  1.00  1.43
HETATM   33    O HOH A  33       3.349  -4.167   0.867  1.00  0.33
HETATM   34    O HOH A  34       3.266  -4.722   1.393  1.00  0.40
HETATM   35    O HOH A  35       3.658  -3.773  -0.394  1.00  2.50
HETATM   36    O HOH A  36       3.291  -3.856  -0.345  1.00  0.58
HETATM   37    O HOH A  37       3.539  -3.549  -0.020  1.00  0.26
HETATM   38    O HOH A  38       3.750  -3.548   0.381  1.00  2.07
HETATM   39    O HOH A  39       3.557  -3.466   0.125  1.00  1.40
HETATM   40    O HOH A  40       3.738  -3.430  -0.117  1.00  2.75
HETATM   41    O HOH A  41       3.548  -3.462   0.136  1.00  1.38
HETATM   42    O HOH A  42       3.306  -3.880   1.012  1.00  0.19
HETATM   99   OC HOH A  99       3.386  -4.637   0.136  1.00
REMARK CLUSTER W2
HETATM    1    O HOH B   1       4.758   0.145  -1.044  1.00  1.82
HETATM    2    O HOH B   2       4.858   0.211  -0.513  1.00  1.59
HETATM    3    O HOH B   3       4.667   0.482  -0.829  1.00  2.01
HETATM    4    O HOH B   4       4.697   0.224  -0.618  1.00  2.49
HETATM    5    O HOH B   5       4.710   0.181  -0.334  1.00  2.08
HETATM    6    O HOH B   6       4.782   0.160  -0.573  1.00  1.98
HETATM    7    O HOH B   7       4.782   0.386  -0.745  1.00  1.69
HETATM    8    O HOH B   8       4.454   0.594  -0.836  1.00  2.25
HETATM    9    O HOH B   9       4.857   0.026  -0.779  1.00  2.37
HETATM   10    O HOH B  10       4.533   0.286  -0.700  1.00  1.75
HETATM   11    O HOH B  11       4.590   0.090  -0.889  1.00  1.69
HETATM   12    O HOH B  12       4.661   0.202  -0.928  1.00  1.61
HETATM   13    O HOH B  13       4.737   0.521  -0.763  1.00  1.86
HETATM   14    O HOH B  14       4.484   0.438  -0.399  1.00  1.93
HETATM   15    O HOH B  15       4.537   0.482  -0.744  1.00  2.10
HETATM   16    O HOH B  16       4.611   0.229  -0.697  1.00  2.08
HETATM   17    O HOH B  17       4.747  -0.316  -1.040  1.00  0.50
HETATM   18    O HOH B  18       4.563   0.478  -0.275  1.00  2.01
HETATM   19    O HOH B  19       4.754   0.427  -0.281  1.00  2.12
HETATM   20    O HOH B  20       4.556   0.640  -0.307  1.00  1.89
HETATM   21    O HOH B  21       4.667   0.219  -1.377  1.00  2.45
HETATM   22    O HOH B  22       4.519   0.672  -1.311  1.00  3.06
HETATM   23    O HOH B  23       4.371   0.667  -1.350  1.00  2.52
HETATM   24    O HOH B  24       4.570   0.617  -1.291  1.00  2.37
HETATM   25    O HOH B  25       4.444   0.711  -1.381  1.00  0.22
HETATM   26    O HOH B  26       4.459   0.648  -1.444  1.00  0.08
HETATM   27    O HOH B  27       4.272   0.661  -1.394  1.00  0.66
HETATM   28    O HOH B  28       4.287   0.624  -1.453  1.00  2.66
HETATM   29    O HOH B  29       4.538   0.415  -1.700  1.00  3.18
HETATM   30    O HOH B  30       4.286   0.706  -1.496  1.00  0.12
HETATM   31    O HOH B  31       4.354   0.663  -1.543  1.00  0.01
HETATM   32    O HOH B  32       4.437   0.692  -1.528  1.00  0.24
HETATM   33    O HOH B  33       4.329   0.629  -1.650  1.00  0.00
HETATM   34    O HOH B  34       4.309   0.716  -1.481  1.00  1.84
HETATM   35    O HOH B  35       4.405   0.877  -1.301  1.00  0.01
HETATM   36    O HOH B  36       4.523   0.827  -1.332  1.00  0.05
HETATM   37    O HOH B  37       4.296   0.733  -1.648  1.00  2.70
HETATM   38    O HOH B  38       4.722   0.555  -1.775  1.00  2.68
HETATM   39    O HOH B  39       4.305   0.675  -1.679  1.00  2.18
HETATM   40    O HOH B  40       4.266   0.752  -1.720  1.00  0.07
HETATM   41    O HOH B  41       4.210   0.867  -1.468  1.00  2.46
HETATM   42    O HOH B  42       4.403   0.865  -1.602  1.00  2.67
HETATM   43    O HOH B  43       4.332   1.027  -1.515  1.00  0.15
HETATM   99   OC HOH B  99       4.527   0.505  -1.110  1.00
REMARK CLUSTER W3
HETATM    1    O HOH C   1      -5.178  -2.105  -0.202  1.00  0.49
HETATM    2    O HOH C   2      -5.066  -2.924   0.092  1.00  0.21
HETATM    3    O HOH C   3      -5.148  -2.741   0.203  1.00  0.41
HETATM    4    O HOH C   4      -5.060  -2.784   0.048  1.00  0.55
HETATM    5    O HOH C   5      -5.076  -2.804  -0.312  1.00  1.71
HETATM    6    O HOH C   6      -4.981  -2.843  -0.059  1.00  0.09
HETATM    7    O HOH C   7      -5.263  -3.102  -0.239  1.00  0.37
HETATM    8    O HOH C   8      -4.911  -3.020  -0.068  1.00  0.40
HETATM    9    O HOH C   9      -4.969  -2.937  -0.061  1.00  0.37
HETATM   10    O HOH C  10      -5.209  -3.360  -0.515  1.00  2.44
HETATM   11    O HOH C  11      -5.119  -2.575   0.076  1.00  0.06
HETATM   12    O HOH C  12      -5.279  -2.912   0.094  1.00  0.82
HETATM   13    O HOH C  13      -4.860  -2.849  -0.397  1.00  0.02
HETATM   14    O HOH C  14      -5.021  -2.929  -0.717  1.00  0.08
HETATM   15    O HOH C  15      -5.129  -2.483   0.249  1.00  0.51
HETATM   16    O HOH C  16      -5.136  -2.958  -0.054  1.00  0.05
HETATM   17    O HOH C  17      -4.924  -2.857  -0.444  1.00  0.45
HETATM   18    O HOH C  18      -5.045  -2.244  -0.132  1.00  0.83
HETATM   19    O HOH C  19      -5.030  -3.336  -0.465  1.00  0.12
HETATM   20    O HOH C  20      -5.137  -3.059   0.089  1.00  0.25
HETATM   21    O HOH C  21      -5.193  -2.616  -0.199  1.00  1.93
HETATM   22    O HOH C  22      -5.168  -3.046  -0.411  1.00  0.67
HETATM   23    O HOH C  23      -5.038  -2.847  -0.389  1.00  0.23
HETATM   24    O HOH C  24      -5.033  -3.106   0.042  1.00  0.38
HETATM   25    O HOH C  25      -4.739  -2.617   0.382  1.00  1.87
HETATM   26    O HOH C  26      -4.963  -2.611   0.373  1.00  1.09
HETATM   27    O HOH C  27      -5.070  -2.922   0.229  1.00  0.16
HETATM   28    O HOH C  28      -5.098  -2.789   0.314  1.00  2.48
HETATM   29    O HOH C  29      -4.894  -2.856   0.341  1.00  1.96
HETATM   30    O HOH C  30      -5.021  -2.368   0.441  1.00  1.71
HETATM   31    O HOH C  31      -5.290  -2.965   0.241  1.00  0.07
HETATM   32    O HOH C  32      -5.005  -2.341   0.440  1.00  0.33
HETATM   33    O HOH C  33      -5.085  -2.012   0.335  1.00  0.49
HETATM   34    O HOH C  34      -5.083  -2.415   0.446  1.00  2.37
HETATM   35    O HOH C  35      -4.801  -2.868   0.363  1.00  2.49
HETATM   36    O HOH C  36      -5.124  -2.800   0.489  1.00  2.03
HETATM   37    O HOH C  37      -5.094  -2.350   0.512  1.00  2.62
HETATM   38    O HOH C  38      -5.005  -2.740   0.630  1.00  0.01
HETATM   39    O HOH C  39      -4.928  -2.734   0.573  1.00  1.82
HETATM   40    O HOH C  40      -5.068  -2.630   0.564  1.00  1.45
HETATM   41    O HOH C  41      -5.142  -2.554   0.611  1.00  0.21
HETATM   42    O HOH C  42      -4.989  -2.501   0.604  1.00  0.86
HETATM   43    O HOH C  43      -5.081  -2.383   0.571  1.00  0.28
HETATM   44    O HOH C  44      -5.153  -2.824   0.511  1.00  2.13
HETATM   45    O HOH C  45      -5.079  -2.804   0.524  1.00  2.50
HETATM   46    O HOH C  46      -4.888  -3.038   0.576  1.00  1.92
HETATM   47    O HOH C  47      -5.231  -2.536   0.665  1.00  2.44
HETATM   48    O HOH C  48      -4.970  -2.600   0.759  1.00  2.51
HETATM   49    O HOH C  49      -5.141  -2.658   0.740  1.00  2.16
HETATM   50    O HOH C  50      -4.745  -2.785   0.837  1.00  1.48
HETATM   51    O HOH C  51      -4.720  -2.613   0.822  1.00  1.16
HETATM   52    O HOH C  52      -5.333  -2.491   0.729  1.00  2.07
HETATM   53    O HOH C  53      -5.022  -2.598   0.980  1.00  1.36
HETATM   54    O HOH C  54      -5.003  -2.389   0.976  1.00  0.76
HETATM   55    O HOH C  55      -5.018  -2.424   0.928  1.00  2.67
HETATM   56    O HOH C  56      -4.852  -2.676   1.089  1.00  1.03
HETATM   57    O HOH C  57      -4.792  -2.558   1.041  1.00  0.76
HETATM   58    O HOH C  58      -4.881  -2.624   1.103  1.00  1.10
HETATM   59    O HOH C  59      -5.361  -3.053   0.803  1.00  2.35
HETATM   60    O HOH C  60      -4.701  -2.601   1.160  1.00  1.06
HETATM   61    O HOH C  61      -4.971  -2.438   1.238  1.00  2.73
HETATM   62    O HOH C  62      -4.728  -2.577   1.255  1.00  1.96
HETATM   63    O HOH C  63      -5.390  -2.610   1.210  1.00  2.14
HETATM   64    O HOH C  64      -5.006  -2.887   1.185  1.00  0.45
HETATM   65    O HOH C  65      -5.023  -2.587   1.475  1.00  3.15
HETATM   66    O HOH C  66      -4.946  -2.420   1.634  1.00  2.15
HETATM   99   OC HOH C  99      -5.036  -2.707   0.408  1.00
REMARK CLUSTER W4
HETATM    1    O HOH D   1      -4.406  -4.850  -2.976  1.00  2.67
HETATM    2    O HOH D   2      -4.483  -5.188  -2.964  1.00  2.28
HETATM    3    O HOH D   3      -4.394  -5.062  -3.061  1.00  1.95
HETATM    4    O HOH D   4      -4.514  -4.669  -3.332  1.00  2.28
HETATM    5    O HOH D   5      -5.086  -3.547  -2.637  1.00  0.65
HETATM    6    O HOH D   6      -4.930  -4.868  -3.064  1.00  1.40
HETATM    7    O HOH D   7      -4.316  -5.124  -2.941  1.00  0.78
HETATM    8    O HOH D   8      -4.386  -5.169  -3.255  1.00  1.13
HETATM    9    O HOH D   9      -4.358  -5.015  -3.181  1.00  1.26
HETATM   10    O HOH D  10      -4.739  -4.999  -2.906  1.00  1.23
HETATM   11    O HOH D  11      -4.915  -4.690  -3.098  1.00  1.29
HETATM   12    O HOH D  12      -4.838  -4.639  -2.997  1.00  1.52
HETATM   13    O HOH D  13      -4.732  -5.375  -2.830  1.00  1.12
HETATM   14    O HOH D  14      -4.793  -5.028  -2.919  1.00  1.14
HETATM   15    O HOH D  15      -4.748  -4.840  -3.061  1.00  1.15
HETATM   16    O HOH D  16      -4.775  -4.481  -2.725  1.00  3.37
HETATM   17    O HOH D  17      -5.228  -3.648  -2.536  1.00  2.74
HETATM   18    O HOH D  18      -5.282  -4.574  -2.571  1.00  2.98
HETATM   19    O HOH D  19      -4.908  -5.297  -2.834  1.00  3.04
HETATM   20    O HOH D  20      -4.694  -5.097  -3.252  1.00  2.67
HETATM   21    O HOH D  21      -4.763  -5.227  -3.010  1.00  2.63
HETATM   22    O HOH D  22      -4.442  -5.210  -3.192  1.00  2.63
HETATM   23    O HOH D  23      -4.468  -5.239  -3.125  1.00  2.38
HETATM   24    O HOH D  24      -4.705  -5.184  -3.085  1.00  2.43
HETATM   25    O HOH D  25      -4.440  -5.160  -3.070  1.00  2.39
HETATM   99   OC HOH D  99      -4.694  -4.887  -2.985  1.00
REMARK CLUSTER W5
HETATM    1    O HOH E   1      -5.447   0.442   2.098  1.00  0.12
HETATM    2    O HOH E   2      -6.504  -0.321   1.841  1.00  2.15
HETATM    3    O HOH E   3      -6.284  -0.620   1.356  1.00  2.41
HETATM    4    O HOH E   4      -6.584  -0.631   1.942  1.00  1.41
HETATM    5    O HOH E   5      -6.497  -0.572   1.592  1.00  2.44
HETATM    6    O HOH E   6      -5.284   0.214   2.174  1.00  0.38
HETATM    7    O HOH E   7      -6.387  -0.529   1.761  1.00  1.80
HETATM    8    O HOH E   8      -5.661  -0.438   1.851  1.00  0.90
HETATM    9    O HOH E   9      -5.705  -0.510   1.907  1.00  1.14
HETATM   10    O HOH E  10      -6.201  -0.417   1.736  1.00  0.95
HETATM   11    O HOH E  11      -6.081  -0.501   1.740  1.00  0.51
HETATM   12    O HOH E  12      -6.083  -0.357   2.015  1.00  1.75
HETATM   13    O HOH E  13      -6.217  -0.236   1.930  1.00  0.85
HETATM   14    O HOH E  14      -5.925  -0.261   1.784  1.00  1.38
HETATM   15    O HOH E  15      -6.142  -0.275   1.595  1.00  1.01
HETATM   16    O HOH E  16      -6.541  -0.643   1.402  1.00  1.95
HETATM   17    O HOH E  17      -6.479  -0.573   1.643  1.00  2.44
HETATM   18    O HOH E  18      -6.429  -0.448   1.244  1.00  1.97
HETATM   19    O HOH E  19      -6.658  -0.420   1.377  1.00  1.96
HETATM   20    O HOH E  20      -6.495  -0.387   1.517  1.00  2.18
HETATM   21    O HOH E  21      -6.466  -0.437   1.581  1.00  2.50
HETATM   22    O HOH E  22      -6.586  -0.550   1.394  1.00  2.25
HETATM   23    O HOH E  23      -6.070  -0.405   1.423  1.00  2.79
HETATM   24    O HOH E  24      -6.650  -0.544   1.405  1.00  2.62
HETATM   25    O HOH E  25      -6.566  -0.449   1.177  1.00  2.19
HETATM   99   OC HOH E  99      -6.238  -0.395   1.659  1.00
REMARK nucleiotide conformation: C3'-endo_anti_-g_t_g_g_t_-g
ATOM      1    P   A F   1       0.782  -8.855  -0.249 
ATOM      2  PO1   A F   1       0.754 -10.323   0.010 
ATOM      3  PO2   A F   1       1.851  -8.268  -1.125 
ATOM      4  O5'   A F   1      -0.598  -8.365  -0.899 
ATOM      5  C5'   A F   1      -1.883  -8.698  -0.395 
ATOM      6  C4'   A F   1      -2.761  -7.490  -0.343 
ATOM      7  O4'   A F   1      -2.302  -6.494   0.617 
ATOM      8  C3'   A F   1      -2.807  -6.692  -1.645 
ATOM      9  O3'   A F   1      -3.635  -7.367  -2.574 
ATOM     10  C2'   A F   1      -3.388  -5.372  -1.179 
ATOM     11  O2'   A F   1      -4.761  -5.465  -0.816 
ATOM     12  C1'   A F   1      -2.569  -5.192   0.080 
ATOM     13   N9   A F   1      -1.287  -4.497  -0.008 
ATOM     14   C8   A F   1       0.014  -4.929   0.004 
ATOM     15   N7   A F   1       0.880  -3.931  -0.011 
ATOM     16   C5   A F   1       0.096  -2.783  -0.001 
ATOM     17   C6   A F   1       0.357  -1.388   0.003 
ATOM     18   N6   A F   1       1.602  -0.892   0.003 
ATOM     19   N1   A F   1      -0.672  -0.513  -0.016 
ATOM     20   C2   A F   1      -1.937  -1.001   0.002 
ATOM     21   N3   A F   1      -2.310  -2.279   0.001 
ATOM     22   C4   A F   1      -1.250  -3.119   0.001 
REMARK nucleiotide conformation: C3'-endo_anti_t_t_t_g_t_-g
ATOM      1    P   A G   1       0.164 -10.226   0.650 
ATOM      2  PO1   A G   1       0.275 -11.294  -0.374 
ATOM      3  PO2   A G   1       1.329  -9.351   0.874 
ATOM      4  O5'   A G   1      -1.127  -9.334   0.341 
ATOM      5  C5'   A G   1      -1.193  -8.566  -0.841 
ATOM      6  C4'   A G   1      -2.339  -7.583  -0.702 
ATOM      7  O4'   A G   1      -2.076  -6.682   0.402 
ATOM      8  C3'   A G   1      -2.532  -6.674  -1.905 
ATOM      9  O3'   A G   1      -3.360  -7.327  -2.856 
ATOM     10  C2'   A G   1      -3.244  -5.491  -1.273 
ATOM     11  O2'   A G   1      -4.591  -5.800  -0.965 
ATOM     12  C1'   A G   1      -2.466  -5.367   0.027 
ATOM     13   N9   A G   1      -1.283  -4.510   0.003 
ATOM     14   C8   A G   1       0.027  -4.902  -0.000 
ATOM     15   N7   A G   1       0.877  -3.897  -0.002 
ATOM     16   C5   A G   1       0.068  -2.768  -0.003 
ATOM     17   C6   A G   1       0.363  -1.392   0.002 
ATOM     18   N6   A G   1       1.621  -0.927  -0.001 
ATOM     19   N1   A G   1      -0.675  -0.525   0.004 
ATOM     20   C2   A G   1      -1.920  -1.013  -0.006 
ATOM     21   N3   A G   1      -2.317  -2.287   0.001 
ATOM     22   C4   A G   1      -1.266  -3.124  -0.000 
REMARK nucleiotide conformation: C3'-endo_anti_t_t_g_g_t_-g
ATOM      1    P   A H   1       0.576  -7.288   3.731 
ATOM      2  PO1   A H   1       0.077  -7.967   4.967 
ATOM      3  PO2   A H   1       1.792  -7.858   3.102 
ATOM      4  O5'   A H   1      -0.566  -7.189   2.636 
ATOM      5  C5'   A H   1      -1.885  -7.701   2.779 
ATOM      6  C4'   A H   1      -2.629  -7.259   1.525 
ATOM      7  O4'   A H   1      -2.573  -5.827   1.401 
ATOM      8  C3'   A H   1      -1.978  -7.697   0.230 
ATOM      9  O3'   A H   1      -2.404  -9.023  -0.067 
ATOM     10  C2'   A H   1      -2.477  -6.685  -0.792 
ATOM     11  O2'   A H   1      -3.806  -7.013  -1.150 
ATOM     12  C1'   A H   1      -2.481  -5.393   0.037 
ATOM     13   N9   A H   1      -1.297  -4.504  -0.013 
ATOM     14   C8   A H   1       0.019  -4.895   0.011 
ATOM     15   N7   A H   1       0.893  -3.923   0.002 
ATOM     16   C5   A H   1       0.077  -2.782  -0.005 
ATOM     17   C6   A H   1       0.365  -1.391   0.007 
ATOM     18   N6   A H   1       1.598  -0.897  -0.005 
ATOM     19   N1   A H   1      -0.667  -0.524   0.009 
ATOM     20   C2   A H   1      -1.934  -0.996  -0.008 
ATOM     21   N3   A H   1      -2.306  -2.278   0.007 
ATOM     22   C4   A H   1      -1.263  -3.130   0.011 
REMARK nucleiotide conformation: C2'-exo_anti_-g_t_g_g_t_-g
ATOM      1    P   A I   1       0.612  -7.264   3.790 
ATOM      2  PO1   A I   1       0.160  -7.733   5.126 
ATOM      3  PO2   A I   1       1.968  -7.537   3.259 
ATOM      4  O5'   A I   1      -0.475  -7.692   2.697 
ATOM      5  C5'   A I   1      -1.863  -7.406   2.850 
ATOM      6  C4'   A I   1      -2.560  -7.183   1.511 
ATOM      7  O4'   A I   1      -2.799  -5.760   1.319 
ATOM      8  C3'   A I   1      -1.834  -7.661   0.252 
ATOM      9  O3'   A I   1      -2.310  -8.940  -0.157 
ATOM     10  C2'   A I   1      -2.242  -6.645  -0.814 
ATOM     11  O2'   A I   1      -3.455  -7.005  -1.451 
ATOM     12  C1'   A I   1      -2.454  -5.374  -0.004 
ATOM     13   N9   A I   1      -1.273  -4.504  -0.007 
ATOM     14   C8   A I   1       0.045  -4.890  -0.007 
ATOM     15   N7   A I   1       0.887  -3.884  -0.001 
ATOM     16   C5   A I   1       0.065  -2.777   0.003 
ATOM     17   C6   A I   1       0.357  -1.402   0.002 
ATOM     18   N6   A I   1       1.617  -0.973  -0.014 
ATOM     19   N1   A I   1      -0.671  -0.510  -0.002 
ATOM     20   C2   A I   1      -1.921  -1.012  -0.004 
ATOM     21   N3   A I   1      -2.308  -2.291  -0.009 
ATOM     22   C4   A I   1      -1.265  -3.135  -0.001 
REMARK nucleiotide conformation: C3'-endo_anti_-g_t_t_g_t_-g
ATOM      1    P   A J   1      -2.974  -7.231   5.585 
ATOM      2  PO1   A J   1      -1.823  -6.411   5.981 
ATOM      3  PO2   A J   1      -4.300  -6.961   6.205 
ATOM      4  O5'   A J   1      -3.219  -7.112   4.020 
ATOM      5  C5'   A J   1      -2.177  -7.336   3.073 
ATOM      6  C4'   A J   1      -2.695  -7.064   1.687 
ATOM      7  O4'   A J   1      -2.766  -5.634   1.439 
ATOM      8  C3'   A J   1      -1.846  -7.603   0.558 
ATOM      9  O3'   A J   1      -2.160  -8.979   0.356 
ATOM     10  C2'   A J   1      -2.262  -6.718  -0.617 
ATOM     11  O2'   A J   1      -3.491  -7.132  -1.184 
ATOM     12  C1'   A J   1      -2.475  -5.366   0.074 
ATOM     13   N9   A J   1      -1.290  -4.499   0.021 
ATOM     14   C8   A J   1       0.024  -4.894   0.002 
ATOM     15   N7   A J   1       0.874  -3.902  -0.009 
ATOM     16   C5   A J   1       0.072  -2.774  -0.010 
ATOM     17   C6   A J   1       0.371  -1.398  -0.000 
ATOM     18   N6   A J   1       1.622  -0.907   0.022 
ATOM     19   N1   A J   1      -0.673  -0.528  -0.004 
ATOM     20   C2   A J   1      -1.913  -1.022   0.001 
ATOM     21   N3   A J   1      -2.315  -2.293   0.006 
ATOM     22   C4   A J   1      -1.266  -3.128  -0.002 
END
