# Supplementary material for: Hydration sites of unpaired RNA bases: a statistical analysis of the PDB structures
Source: BMC Struct Biol. 2011 Oct 19;11:41. doi: 10.1186/1472-6807-11-41 (PMC3206426; doi:10.1186/1472-6807-11-41)
Supplement: Additional file 3 — Hydration sites around the cytosine unpaired base. PDB file that contains the most populated nucleotide conformations and the clusters of water molecules around cytosine unpaired RNA base corresponding to the hydration sites. [file 1472-6807-11-41-S3.PDB]

REMARK PDB file contains the clusters of water molecules around unpaired
REMARK RNA cytosine base and the most populated nucleotide conformations. 
REMARK The centers of mass of the water clusters are indicated 
REMARK by 'OC' atom type. Different water clusters 
REMARK and nucleotide conformations are considered as different chains.  
REMARK  
REMARK B-factors were normalized to zero mean and unit variance  
REMARK with the equation: B_n = fabs(B-B_a/B_s), 
REMARK where B is B-factor of the RNA or water atom, 
REMARK B_a is the average B-factor and B_s is the standard deviation 
REMARK computed over all the atoms.  
REMARK
REMARK There are 3 clusters of water molecules 
REMARK Cluster W1 has 24 water molecules (chain A) 
REMARK Cluster W2 has 10 water molecules (chain B) 
REMARK Cluster W3 has 12 water molecules (chain C) 
REMARK 4 nucleotide conformations are reported
REMARK Conformation C3'-endo_anti_-g_t_g_g_t_-g (chain D)
REMARK Conformation C2'-endo_anti_-g_t_g_t_-g_-g (chain E)
REMARK Conformation C3'-endo_anti_t_t_t_g_t_g (chain F)
REMARK Conformation C3'-endo_anti_-g_t_g_g_t_g (chain G)
REMARK CLUSTER W1
HETATM    1    O HOH A   1       4.271   3.351   0.350  1.00  0.92
HETATM    2    O HOH A   2       4.572   3.612   0.589  1.00  0.34
HETATM    3    O HOH A   3       4.084   3.817   0.124  1.00  0.14
HETATM    4    O HOH A   4       4.006   2.951   0.301  1.00  0.13
HETATM    5    O HOH A   5       4.411   3.609   0.313  1.00  0.62
HETATM    6    O HOH A   6       4.391   3.492   0.251  1.00  1.09
HETATM    7    O HOH A   7       4.563   3.147   0.457  1.00  1.58
HETATM    8    O HOH A   8       4.559   3.348   0.344  1.00  1.81
HETATM    9    O HOH A   9       4.427   3.136   0.239  1.00  0.93
HETATM   10    O HOH A  10       4.605   3.036   0.786  1.00  2.34
HETATM   11    O HOH A  11       4.231   3.234   0.103  1.00  0.08
HETATM   12    O HOH A  12       4.627   3.154   0.329  1.00  0.16
HETATM   13    O HOH A  13       4.584   3.299   0.247  1.00  1.01
HETATM   14    O HOH A  14       4.660   2.925   0.483  1.00  2.04
HETATM   15    O HOH A  15       4.685   2.866   0.191  1.00  0.11
HETATM   16    O HOH A  16       4.100   4.053  -0.006  1.00  0.11
HETATM   17    O HOH A  17       4.603   3.021  -0.127  1.00  0.47
HETATM   18    O HOH A  18       4.543   3.271  -0.311  1.00  0.60
HETATM   19    O HOH A  19       4.406   3.271  -0.449  1.00  0.26
HETATM   20    O HOH A  20       4.542   3.250  -0.408  1.00  0.30
HETATM   21    O HOH A  21       4.801   2.898  -0.201  1.00  0.62
HETATM   22    O HOH A  22       4.558   3.098  -0.671  1.00  0.19
HETATM   23    O HOH A  23       4.492   3.111  -0.795  1.00  0.49
HETATM   24    O HOH A  24       4.668   2.498   0.128  1.00  0.56
HETATM   99   OC HOH A  99       4.475   3.227   0.094  1.00
REMARK CLUSTER W2
HETATM    1    O HOH B   1       2.328   7.046   3.072  1.00  2.95
HETATM    2    O HOH B   2       2.216   6.586   3.715  1.00  0.16
HETATM    3    O HOH B   3       2.941   6.708   2.803  1.00  1.08
HETATM    4    O HOH B   4       1.858   6.009   3.211  1.00  0.26
HETATM    5    O HOH B   5       2.404   6.005   3.009  1.00  0.11
HETATM    6    O HOH B   6       2.305   5.752   3.402  1.00  0.54
HETATM    7    O HOH B   7       2.109   6.959   3.298  1.00  0.44
HETATM    8    O HOH B   8       2.547   5.984   3.679  1.00  0.58
HETATM    9    O HOH B   9       1.999   6.603   2.773  1.00  0.69
HETATM   10    O HOH B  10       1.465   6.209   3.008  1.00  1.18
HETATM   99   OC HOH B  99       2.217   6.386   3.197  1.00
REMARK CLUSTER W3
HETATM    1    O HOH C   1       4.326   5.879   0.014  1.00  0.38
HETATM    2    O HOH C   2       3.814   5.975   0.098  1.00  0.95
HETATM    3    O HOH C   3       4.514   6.086   0.241  1.00  0.41
HETATM    4    O HOH C   4       4.273   6.478   0.133  1.00  0.24
HETATM    5    O HOH C   5       3.681   6.016   0.562  1.00  1.23
HETATM    6    O HOH C   6       4.171   6.366   0.077  1.00  1.55
HETATM    7    O HOH C   7       4.186   5.959   0.452  1.00  2.33
HETATM    8    O HOH C   8       4.062   5.673  -0.068  1.00  1.68
HETATM    9    O HOH C   9       4.527   6.497  -0.207  1.00  0.14
HETATM   10    O HOH C  10       3.813   6.121  -0.081  1.00  0.28
HETATM   11    O HOH C  11       4.107   6.511  -0.113  1.00  1.71
HETATM   12    O HOH C  12       3.646   6.341   0.636  1.00  1.16
HETATM   99   OC HOH C  99       4.093   6.159   0.145  1.00
REMARK nucleiotide conformation: C3'-endo_anti_-g_t_g_g_t_-g
ATOM      1    P   C D   1       1.173   9.061   0.331 
ATOM      2  PO1   C D   1       1.027  10.413   0.943 
ATOM      3  PO2   C D   1       2.375   8.241   0.640 
ATOM      4  O5'   C D   1      -0.107   8.200   0.698 
ATOM      5  C5'   C D   1      -1.403   8.738   0.515 
ATOM      6  C4'   C D   1      -2.431   7.644   0.593 
ATOM      7  O4'   C D   1      -2.169   6.670  -0.451 
ATOM      8  C3'   C D   1      -2.385   6.827   1.869 
ATOM      9  O3'   C D   1      -3.089   7.487   2.908 
ATOM     10  C2'   C D   1      -3.037   5.521   1.439 
ATOM     11  O2'   C D   1      -4.451   5.559   1.392 
ATOM     12  C1'   C D   1      -2.493   5.374   0.020 
ATOM     13   N1   C D   1      -1.289   4.532   0.002 
ATOM     14   C2   C D   1      -1.469   3.163   0.001 
ATOM     15   O2   C D   1      -2.630   2.724  -0.000 
ATOM     16   N3   C D   1      -0.388   2.343   0.001 
ATOM     17   C4   C D   1       0.839   2.867   0.001 
ATOM     18   N4   C D   1       1.881   2.027   0.001 
ATOM     19   C5   C D   1       1.055   4.276   0.000 
ATOM     20   C6   C D   1      -0.031   5.066  -0.001 
REMARK nucleiotide conformation: C2'-endo_anti_-g_t_g_t_-g_-g
ATOM      1    P   C E   1      -0.264   9.762  -0.970 
ATOM      2  PO1   C E   1      -0.978  11.056  -1.031 
ATOM      3  PO2   C E   1       0.890   9.607  -0.045 
ATOM      4  O5'   C E   1      -1.322   8.602  -0.673 
ATOM      5  C5'   C E   1      -2.475   8.445  -1.502 
ATOM      6  C4'   C E   1      -3.364   7.299  -1.031 
ATOM      7  O4'   C E   1      -2.701   6.018  -1.218 
ATOM      8  C3'   C E   1      -3.651   7.400   0.469 
ATOM      9  O3'   C E   1      -5.019   7.136   0.768 
ATOM     10  C2'   C E   1      -2.684   6.429   1.145 
ATOM     11  O2'   C E   1      -3.259   5.760   2.246 
ATOM     12  C1'   C E   1      -2.482   5.403   0.033 
ATOM     13   N1   C E   1      -1.285   4.549   0.005 
ATOM     14   C2   C E   1      -1.472   3.158   0.002 
ATOM     15   O2   C E   1      -2.628   2.709  -0.002 
ATOM     16   N3   C E   1      -0.393   2.343   0.001 
ATOM     17   C4   C E   1       0.833   2.867   0.002 
ATOM     18   N4   C E   1       1.872   2.026   0.001 
ATOM     19   C5   C E   1       1.051   4.278  -0.000 
ATOM     20   C6   C E   1      -0.028   5.074  -0.003 
REMARK nucleiotide conformation: C3'-endo_anti_t_t_t_g_t_g
ATOM      1    P   C F   1      -1.670  11.041  -0.205 
ATOM      2  PO1   C F   1      -2.641  11.995   0.405 
ATOM      3  PO2   C F   1      -0.237  11.136   0.154 
ATOM      4  O5'   C F   1      -2.198   9.579   0.101 
ATOM      5  C5'   C F   1      -1.715   8.724   1.130 
ATOM      6  C4'   C F   1      -2.562   7.481   1.049 
ATOM      7  O4'   C F   1      -2.227   6.712  -0.139 
ATOM      8  C3'   C F   1      -2.383   6.462   2.168 
ATOM      9  O3'   C F   1      -2.990   6.918   3.367 
ATOM     10  C2'   C F   1      -3.033   5.257   1.516 
ATOM     11  O2'   C F   1      -4.418   5.419   1.547 
ATOM     12  C1'   C F   1      -2.497   5.353   0.076 
ATOM     13   N1   C F   1      -1.286   4.534  -0.023 
ATOM     14   C2   C F   1      -1.465   3.149  -0.014 
ATOM     15   O2   C F   1      -2.629   2.726   0.018 
ATOM     16   N3   C F   1      -0.386   2.341  -0.010 
ATOM     17   C4   C F   1       0.840   2.871   0.025 
ATOM     18   N4   C F   1       1.871   2.024  -0.016 
ATOM     19   C5   C F   1       1.056   4.278   0.004 
ATOM     20   C6   C F   1      -0.033   5.063   0.007 
REMARK nucleiotide conformation: C3'-endo_anti_-g_t_g_g_t_g 
ATOM      1    P   C G   1       1.021   9.190   0.067 
ATOM      2  PO1   C G   1       0.958  10.586   0.598 
ATOM      3  PO2   C G   1       2.218   8.358   0.391 
ATOM      4  O5'   C G   1      -0.309   8.433   0.473 
ATOM      5  C5'   C G   1      -1.599   8.753   0.004 
ATOM      6  C4'   C G   1      -2.562   7.613   0.202 
ATOM      7  O4'   C G   1      -2.252   6.520  -0.698 
ATOM      8  C3'   C G   1      -2.552   6.932   1.575 
ATOM      9  O3'   C G   1      -3.291   7.703   2.508 
ATOM     10  C2'   C G   1      -3.248   5.615   1.240 
ATOM     11  O2'   C G   1      -4.653   5.733   0.993 
ATOM     12  C1'   C G   1      -2.529   5.282  -0.058 
ATOM     13   N1   C G   1      -1.266   4.528   0.001 
ATOM     14   C2   C G   1      -1.472   3.125  -0.011 
ATOM     15   O2   C G   1      -2.647   2.714  -0.000 
ATOM     16   N3   C G   1      -0.381   2.332   0.009 
ATOM     17   C4   C G   1       0.830   2.885   0.005 
ATOM     18   N4   C G   1       1.849   2.026  -0.006 
ATOM     19   C5   C G   1       1.074   4.293  -0.003 
ATOM     20   C6   C G   1      -0.018   5.071   0.000 
END                                                                             
