# Supplementary material for: Hydration sites of unpaired RNA bases: a statistical analysis of the PDB structures
Source: BMC Struct Biol. 2011 Oct 19;11:41. doi: 10.1186/1472-6807-11-41 (PMC3206426; doi:10.1186/1472-6807-11-41)
Supplement: Additional file 4 — Hydration sites around the uracil unpaired base. PDB file that contains the most populated nucleotide conformations and the clusters of water molecules around uracil unpaired RNA base corresponding to the hydration sites. [file 1472-6807-11-41-S4.PDB]

REMARK PDB file contains the clusters of water molecules around unpaired
REMARK RNA uracil base and the most populated nucleotide conformations. 
REMARK The centers of mass of the water clusters are indicated 
REMARK by 'OC' atom type. Different water clusters 
REMARK and nucleotide conformations are considered as different chains. 
REMARK  
REMARK B-factors were normalized to zero mean and unit variance  
REMARK with the equation: B_n = fabs(B-B_a/B_s), 
REMARK where B is B-factor of the RNA or water atom, 
REMARK B_a is the average B-factor and B_s is the standard deviation 
REMARK computed over all the atoms.   
REMARK
REMARK There are 4 clusters of water molecules 
REMARK Cluster W1 has 17 water molecules (chain A) 
REMARK Cluster W2 has 14 water molecules (chain B) 
REMARK Cluster W3 has 14 water molecules (chain C) 
REMARK Cluster W4 has 12 water molecules (chain D)  
REMARK 5 nucleotide conformations are reported
REMARK Conformation C3'-endo_anti_-g_t_g_g_t_-g (chain E)
REMARK Conformation C2'-endo_anti_g_t_g_t_-g_-g (chain F)
REMARK Conformation C3'-endo_anti_t_t_t_g_t_-g (chain G)
REMARK Conformation C2'-endo_anti_-g_t_g_t_-g_g (chain H)
REMARK Conformation C3'-endo_anti_t_t_g_g_t_-g (chain I)
REMARK CLUSTER W1
HETATM    1    O HOH A   1       4.639   3.149  -0.690  1.00  1.64
HETATM    2    O HOH A   2       4.506   2.615  -0.542  1.00  0.86
HETATM    3    O HOH A   3       4.554   2.551  -0.327  1.00  0.42
HETATM    4    O HOH A   4       4.683   2.196   0.148  1.00  0.89
HETATM    5    O HOH A   5       4.530   2.600  -0.419  1.00  0.67
HETATM    6    O HOH A   6       4.281   3.023  -0.952  1.00  0.75
HETATM    7    O HOH A   7       4.633   2.176   0.230  1.00  0.31
HETATM    8    O HOH A   8       4.508   2.475   0.179  1.00  0.81
HETATM    9    O HOH A   9       3.964   2.142  -0.395  1.00  1.29
HETATM   10    O HOH A  10       4.508   3.106   0.065  1.00  0.31
HETATM   11    O HOH A  11       4.294   2.184  -0.436  1.00  1.88
HETATM   12    O HOH A  12       4.460   2.716   0.127  1.00  1.11
HETATM   13    O HOH A  13       4.414   2.563  -0.845  1.00  1.19
HETATM   14    O HOH A  14       4.510   2.734   0.544  1.00  0.24
HETATM   15    O HOH A  15       4.466   3.106   0.503  1.00  0.12
HETATM   16    O HOH A  16       4.159   3.014  -1.299  1.00  0.07
HETATM   17    O HOH A  17       4.823   2.995  -1.123  1.00  1.42
HETATM   99   OC HOH A  99       4.467   2.667  -0.308  1.00
REMARK CLUSTER W2
HETATM    1    O HOH B   1       0.928   6.134   3.369  1.00  1.18
HETATM    2    O HOH B   2       0.607   5.217   3.243  1.00  1.36
HETATM    3    O HOH B   3       1.010   6.336   3.436  1.00  0.81
HETATM    4    O HOH B   4       0.067   5.044   3.344  1.00  2.91
HETATM    5    O HOH B   5       0.706   5.302   3.697  1.00  0.18
HETATM    6    O HOH B   6       1.429   4.921   3.315  1.00  0.27
HETATM    7    O HOH B   7       1.254   5.472   3.647  1.00  0.30
HETATM    8    O HOH B   8       0.564   5.280   3.708  1.00  0.25
HETATM    9    O HOH B   9       1.285   4.873   3.399  1.00  0.49
HETATM   10    O HOH B  10       1.279   5.487   3.565  1.00  0.16
HETATM   11    O HOH B  11       0.197   5.780   3.301  1.00  0.67
HETATM   12    O HOH B  12       0.388   5.541   3.564  1.00  1.43
HETATM   13    O HOH B  13       0.717   4.847   3.693  1.00  0.44
HETATM   14    O HOH B  14      -0.229   5.059   3.480  1.00  2.27
HETATM   99   OC HOH B  99       0.729   5.378   3.483  1.00
REMARK CLUSTER W3
HETATM    1    O HOH C   1      -5.488   2.950   1.855  1.00  2.18
HETATM    2    O HOH C   2      -5.687   2.985   1.054  1.00  0.62
HETATM    3    O HOH C   3      -5.913   3.194   2.211  1.00  2.94
HETATM    4    O HOH C   4      -5.064   2.994   1.144  1.00  1.21
HETATM    5    O HOH C   5      -5.141   3.448   1.403  1.00  2.79
HETATM    6    O HOH C   6      -5.293   3.249   2.461  1.00  0.45
HETATM    7    O HOH C   7      -5.610   3.021   0.931  1.00  0.52
HETATM    8    O HOH C   8      -6.010   3.190   1.336  1.00  0.02
HETATM    9    O HOH C   9      -5.419   3.179   2.409  1.00  0.38
HETATM   10    O HOH C  10      -5.574   3.685   2.303  1.00  0.30
HETATM   11    O HOH C  11      -5.657   2.916   1.675  1.00  0.71
HETATM   12    O HOH C  12      -5.583   3.297   1.814  1.00  0.60
HETATM   13    O HOH C  13      -5.379   3.708   2.568  1.00  0.32
HETATM   14    O HOH C  14      -5.307   3.961   2.389  1.00  0.39
HETATM   99   OC HOH C  99      -5.509   3.270   1.825  1.00
REMARK CLUSTER W4
HETATM    1    O HOH D   1      -1.165  -0.179  -0.731  1.00  0.05
HETATM    2    O HOH D   2      -0.339   0.142  -0.885  1.00  1.41
HETATM    3    O HOH D   3      -1.055  -0.024  -1.088  1.00  0.09
HETATM    4    O HOH D   4      -0.754  -0.574   0.062  1.00  1.31
HETATM    5    O HOH D   5      -0.933  -0.467   0.105  1.00  0.28
HETATM    6    O HOH D   6      -0.399  -0.330   0.021  1.00  0.76
HETATM    7    O HOH D   7      -1.375   0.102  -0.116  1.00  0.18
HETATM    8    O HOH D   8      -1.054  -0.098   0.316  1.00  0.03
HETATM    9    O HOH D   9      -0.322  -0.264  -1.031  1.00  3.54
HETATM   10    O HOH D  10      -0.991  -0.155  -0.441  1.00  3.64
HETATM   11    O HOH D  11      -0.565  -0.436  -0.476  1.00  2.72
HETATM   12    O HOH D  12      -1.175  -0.556  -0.444  1.00  2.91
HETATM   99   OC HOH D  99      -0.844  -0.237  -0.392  1.00
REMARK nucleiotide conformation: C3'-endo_anti_-g_t_g_g_t_-g
ATOM      1    P   U E   1       1.217   9.164   0.264 
ATOM      2  PO1   U E   1       1.099  10.350   1.152 
ATOM      3  PO2   U E   1       2.467   8.363   0.377 
ATOM      4  O5'   U E   1      -0.015   8.186   0.620 
ATOM      5  C5'   U E   1      -1.367   8.619   0.523 
ATOM      6  C4'   U E   1      -2.347   7.491   0.651 
ATOM      7  O4'   U E   1      -2.184   6.546  -0.439 
ATOM      8  C3'   U E   1      -2.188   6.602   1.900 
ATOM      9  O3'   U E   1      -2.727   7.310   3.013 
ATOM     10  C2'   U E   1      -3.010   5.395   1.468 
ATOM     11  O2'   U E   1      -4.408   5.593   1.482 
ATOM     12  C1'   U E   1      -2.509   5.258   0.018 
ATOM     13   N1   U E   1      -1.262   4.476  -0.003 
ATOM     14   C2   U E   1      -1.463   3.103   0.006 
ATOM     15   O2   U E   1      -2.584   2.627  -0.009 
ATOM     16   N3   U E   1      -0.300   2.390   0.010 
ATOM     17   C4   U E   1       0.985   2.912  -0.003 
ATOM     18   O4   U E   1       1.910   2.104  -0.006 
ATOM     19   C5   U E   1       1.117   4.336  -0.002 
ATOM     20   C6   U E   1      -0.022   5.059   0.001 
REMARK nucleiotide conformation: C2'-endo_anti_g_t_g_t_-g_-g
ATOM      1    P   U F   1       0.071   9.755  -0.893 
ATOM      2  PO1   U F   1       1.353   9.383  -0.273 
ATOM      3  PO2   U F   1       0.094  10.514  -2.168 
ATOM      4  O5'   U F   1      -0.773   8.417  -1.068 
ATOM      5  C5'   U F   1      -2.015   8.426  -1.783 
ATOM      6  C4'   U F   1      -2.964   7.394  -1.201 
ATOM      7  O4'   U F   1      -2.393   6.057  -1.276 
ATOM      8  C3'   U F   1      -3.314   7.618   0.265 
ATOM      9  O3'   U F   1      -4.686   7.362   0.415 
ATOM     10  C2'   U F   1      -2.474   6.591   0.999 
ATOM     11  O2'   U F   1      -3.101   6.227   2.205 
ATOM     12  C1'   U F   1      -2.469   5.429  -0.022 
ATOM     13   N1   U F   1      -1.293   4.508   0.015 
ATOM     14   C2   U F   1      -1.479   3.133   0.005 
ATOM     15   O2   U F   1      -2.568   2.589  -0.016 
ATOM     16   N3   U F   1      -0.318   2.401   0.004 
ATOM     17   C4   U F   1       0.990   2.885  -0.002 
ATOM     18   O4   U F   1       1.934   2.097   0.000 
ATOM     19   C5   U F   1       1.107   4.316  -0.011 
ATOM     20   C6   U F   1      -0.015   5.058  -0.007 
REMARK nucleiotide conformation: C3'-endo_anti_t_t_t_g_t_-g
ATOM      1    P   U G   1      -2.558  11.043  -0.683 
ATOM      2  PO1   U G   1      -3.958  11.054  -0.192 
ATOM      3  PO2   U G   1      -1.511  11.796   0.022 
ATOM      4  O5'   U G   1      -2.076   9.520  -0.744 
ATOM      5  C5'   U G   1      -1.897   8.855   0.499 
ATOM      6  C4'   U G   1      -2.730   7.595   0.514 
ATOM      7  O4'   U G   1      -2.182   6.648  -0.426 
ATOM      8  C3'   U G   1      -2.724   6.841   1.827 
ATOM      9  O3'   U G   1      -3.675   7.416   2.708 
ATOM     10  C2'   U G   1      -3.161   5.454   1.379 
ATOM     11  O2'   U G   1      -4.558   5.342   1.243 
ATOM     12  C1'   U G   1      -2.521   5.342  -0.005 
ATOM     13   N1   U G   1      -1.288   4.494  -0.006 
ATOM     14   C2   U G   1      -1.468   3.127   0.002 
ATOM     15   O2   U G   1      -2.581   2.626   0.005 
ATOM     16   N3   U G   1      -0.300   2.383   0.007 
ATOM     17   C4   U G   1       1.001   2.874  -0.002 
ATOM     18   O4   U G   1       1.954   2.094  -0.001 
ATOM     19   C5   U G   1       1.093   4.319   0.008 
ATOM     20   C6   U G   1      -0.030   5.058   0.005 
REMARK nucleiotide conformation: C2'-endo_anti_-g_t_g_t_-g_g
ATOM      1    P   U H   1      -0.421   9.823   0.952 
ATOM      2  PO1   U H   1      -1.604  10.384   1.681 
ATOM      3  PO2   U H   1       0.731   9.209   1.657 
ATOM      4  O5'   U H   1      -0.948   8.631  -0.041 
ATOM      5  C5'   U H   1      -2.194   8.820  -0.745 
ATOM      6  C4'   U H   1      -3.033   7.573  -0.514 
ATOM      7  O4'   U H   1      -2.278   6.411  -0.939 
ATOM      8  C3'   U H   1      -3.409   7.289   0.940 
ATOM      9  O3'   U H   1      -4.740   6.810   0.999 
ATOM     10  C2'   U H   1      -2.513   6.132   1.367 
ATOM     11  O2'   U H   1      -3.053   5.342   2.410 
ATOM     12  C1'   U H   1      -2.449   5.382   0.026 
ATOM     13   N1   U H   1      -1.279   4.505   0.002 
ATOM     14   C2   U H   1      -1.447   3.135   0.003 
ATOM     15   O2   U H   1      -2.541   2.609   0.001 
ATOM     16   N3   U H   1      -0.298   2.370  -0.003 
ATOM     17   C4   U H   1       0.987   2.887   0.005 
ATOM     18   O4   U H   1       1.918   2.075  -0.001 
ATOM     19   C5   U H   1       1.062   4.323   0.002 
ATOM     20   C6   U H   1      -0.025   5.095  -0.002 
REMARK nucleiotide conformation: C3'-endo_anti_t_t_g_g_t_-g
ATOM      1    P   U I   1       0.520   9.060   1.220 
ATOM      2  PO1   U I   1      -0.037  10.396   1.557 
ATOM      3  PO2   U I   1       1.013   8.196   2.284 
ATOM      4  O5'   U I   1      -0.629   8.250   0.499 
ATOM      5  C5'   U I   1      -1.977   8.673   0.555 
ATOM      6  C4'   U I   1      -2.859   7.456   0.458 
ATOM      7  O4'   U I   1      -2.350   6.554  -0.589 
ATOM      8  C3'   U I   1      -2.714   6.597   1.703 
ATOM      9  O3'   U I   1      -3.576   7.144   2.641 
ATOM     10  C2'   U I   1      -3.208   5.251   1.197 
ATOM     11  O2'   U I   1      -4.602   5.168   1.015 
ATOM     12  C1'   U I   1      -2.558   5.225  -0.184 
ATOM     13   N1   U I   1      -1.287   4.504  -0.051 
ATOM     14   C2   U I   1      -1.446   3.124   0.002 
ATOM     15   O2   U I   1      -2.515   2.626  -0.010 
ATOM     16   N3   U I   1      -0.309   2.387   0.038 
ATOM     17   C4   U I   1       0.992   2.878   0.033 
ATOM     18   O4   U I   1       1.933   2.073  -0.071 
ATOM     19   C5   U I   1       1.087   4.322   0.032 
ATOM     20   C6   U I   1      -0.044   5.072  -0.010
END
